# Supplementary material for: ACCU3RATE: A mobile health application rating scale based on user reviews
Source: PLoS One. 2021 Dec 16;16(12):e0258050. doi: 10.1371/journal.pone.0258050 (PMC8675707; doi:10.1371/journal.pone.0258050)
Supplement: S1 Data — (TXT) [file pone.0258050.s001.txt]

The data used in this study can be found at github (https://github.com/milonbiswas4702/Mobile-apps-user-review)
